# Supplementary material for: Bioinformatics analysis and identification of circular RNAs promoting the osteogenic differentiation of human bone marrow mesenchymal stem cells on titanium treated by surface mechanical attrition
Source: PeerJ. 2020 Jul 13;8:e9292. doi: 10.7717/peerj.9292 (PMC7365136; doi:10.7717/peerj.9292)
Supplement: Supplemental Information 7 [file peerj-08-9292-s007.xls]

## Sheet: Sheet1
Standard protein	0	1.25	2	2.5	4	5
Standard protein OD	0.124	0.179	0.231	0.255	0.327	0.404
sample OD	0.855	0.74	0.7455	0.71	0.7265	0.7195
