# Supplementary material for: Bioinformatics analysis and identification of circular RNAs promoting the osteogenic differentiation of human bone marrow mesenchymal stem cells on titanium treated by surface mechanical attrition
Source: PeerJ. 2020 Jul 13;8:e9292. doi: 10.7717/peerj.9292 (PMC7365136; doi:10.7717/peerj.9292)
Supplement: Supplemental Information 8 [file peerj-08-9292-s008.xls]

## Sheet: Sheet1
Standard protein	0	1.25	2	2.5	4	6
Standard protein OD	0.1186	0.158975	0.1832	0.19935	0.2478	0.3124
sample OD	0.8633	0.763	0.7528	0.7529	0.737	0.7901
