# Supplementary material for: Bioinformatics analysis and identification of circular RNAs promoting the osteogenic differentiation of human bone marrow mesenchymal stem cells on titanium treated by surface mechanical attrition
Source: PeerJ. 2020 Jul 13;8:e9292. doi: 10.7717/peerj.9292 (PMC7365136; doi:10.7717/peerj.9292)
Supplement: Supplemental Information 10 [file peerj-08-9292-s010.xls]

## Sheet: Sheet1
Standard protein	0	1.25	2.5	5	10
Standard protein OD	0.137	0.162	0.215	0.305	0.434
sample OD	0.935	0.883	0.9265	0.86	0.893
