# Supplementary material for: Bioinformatics analysis and identification of circular RNAs promoting the osteogenic differentiation of human bone marrow mesenchymal stem cells on titanium treated by surface mechanical attrition
Source: PeerJ. 2020 Jul 13;8:e9292. doi: 10.7717/peerj.9292 (PMC7365136; doi:10.7717/peerj.9292)
Supplement: Supplemental Information 12 [file peerj-08-9292-s012.xls]

## Sheet: Raw Data{Wavelength-490.0}
Raw Data{Wavelength:490.0}
	1	2	3	4	5	6	7	8	9	10	11	12
A	0.037	0.039	0.04	0.039	0.038	0.037	0.041	0.038	0.039	0.038	0.039	0.041
B	0.038	0.038	0.041	0.038	0.039	0.038	0.038	0.038	0.042	0.042	0.038	0.038
C	0.04	0.128	0.4666	1.151	1.1583	1.2531	0.9359	1.0846	1.0396	0.039	0.039	0.038
D	0.039	0.037	0.039	0.039	0.038	0.038	0.041	0.039	0.038	0.039	0.041	0.039
E	0.038	0.039	0.04	0.04	0.038	0.038	0.039	0.039	0.038	0.038	0.038	0.038
F	0.038	0.04	0.04	0.039	0.037	0.039	0.039	0.039	0.039	0.04	0.039	0.038
G	0.038	0.038	0.04	0.038	0.038	0.038	0.039	0.038	0.039	0.039	0.039	0.039
H	0.042	0.042	0.039	0.039	0.036	0.036	0.037	0.036	0.038	0.037	0.04	0.04
			blank	standard	SMAT	SMAT	SMAT	annealed	annealed	annealed
		ALP OD值	0.128	0.4666	1.151	1.1583	1.2531	0.9359	1.0846	1.0396

## Sheet: Result Data
Result Data
	1	2	3	4	5	6	7	8	9	10	11	12
A	0.039	0.039	0.04	0.039	0.038	0.037	0.041	0.038	0.039	0.038	0.038	0.038
B	0.044	0.091	0.437	0.127	0.123	0.132	0.115	0.107	0.113	0.042	0.042	0.041
C	0.04	0.088	0.42	0.131	0.118	0.125	0.107	0.099	0.102	0.039	0.039	0.038
D	0.039	0.084	0.418	0.134	0.117	0.128	0.103	0.103	0.105	0.039	0.04	0.04
E	0.038	0.039	0.04	0.04	0.038	0.038	0.039	0.039	0.038	0.038	0.04	0.04
F	0.038	0.04	0.04	0.039	0.037	0.039	0.039	0.038	0.038	0.041	0.039	0.038
G	0.041	0.039	0.04	0.038	0.038	0.038	0.039	0.038	0.039	0.039	0.039	0.039
H	0.038	0.038	0.039	0.039	0.036	0.036	0.037	0.036	0.038	0.037	0.038	0.038
