# Supplementary material for: Bioinformatics analysis and identification of circular RNAs promoting the osteogenic differentiation of human bone marrow mesenchymal stem cells on titanium treated by surface mechanical attrition
Source: PeerJ. 2020 Jul 13;8:e9292. doi: 10.7717/peerj.9292 (PMC7365136; doi:10.7717/peerj.9292)
Supplement: Supplemental Information 13 [file peerj-08-9292-s013.xlsx]

## Sheet: Sheet1
1st time			2nd time			3rd time
Annealed GAPDH	16.95		Annealed GAPDH	16.96		Annealed GAPDH	16.97
Annealed GAPDH	16.96		Annealed GAPDH	16.96		Annealed GAPDH	16.97
Annealed GAPDH	16.97		Annealed GAPDH	16.96		Annealed GAPDH	16.97
Annealed hsa-circ-0032599	33.21		Annealed hsa-circ-0032599	33.8		Annealed hsa-circ-0032599	30.29
Annealed hsa-circ-0032599	33.21		Annealed hsa-circ-0032599	33.86		Annealed hsa-circ-0032599	30.29
Annealed hsa-circ-0032599	33.21		Annealed hsa-circ-0032599	33.83		Annealed hsa-circ-0032599
Annealed hsa-circ-0032600	27.01		Annealed hsa-circ-0032600	27.01		Annealed hsa-circ-0032600	25.51
Annealed hsa-circ-0032600	27.01		Annealed hsa-circ-0032600	27.01		Annealed hsa-circ-0032600	25.49
Annealed hsa-circ-0032600			Annealed hsa-circ-0032600			Annealed hsa-circ-0032600	25.5
Annealed hsa-circ-0032601	36.5		Annealed hsa-circ-0032601	36.34		Annealed hsa-circ-0032601	33.96
Annealed hsa-circ-0032601	36.56		Annealed hsa-circ-0032601	36.34		Annealed hsa-circ-0032601	33.96
Annealed hsa-circ-0032601	36.53		Annealed hsa-circ-0032601	36.34		Annealed hsa-circ-0032601
SMAT GAPDH	17.23		SMAT GAPDH	17.23		SMAT GAPDH	17.23
SMAT GAPDH	17.2		SMAT GAPDH	17.23		SMAT GAPDH	17.23
SMAT GAPDH	17.26		SMAT GAPDH	17.23		SMAT GAPDH	17.23
SMAT hsa-circ-0032599	32.49		SMAT hsa-circ-0032599	33.19		SMAT hsa-circ-0032599	29.99
SMAT hsa-circ-0032599	32.53		SMAT hsa-circ-0032599	33.25		SMAT hsa-circ-0032599	30
SMAT hsa-circ-0032599	32.51		SMAT hsa-circ-0032599	33.22		SMAT hsa-circ-0032599	29.98
SMAT hsa-circ-0032600	27.14		SMAT hsa-circ-0032600	26.19		SMAT hsa-circ-0032600	27.05
SMAT hsa-circ-0032600	27.09		SMAT hsa-circ-0032600	26.19		SMAT hsa-circ-0032600	26.95
SMAT hsa-circ-0032600	27.19		SMAT hsa-circ-0032600	26.19		SMAT hsa-circ-0032600	27
SMAT hsa-circ-0032601	36.25		SMAT hsa-circ-0032601	36.71		SMAT hsa-circ-0032601	33.86
SMAT hsa-circ-0032601	36.35		SMAT hsa-circ-0032601	36.85		SMAT hsa-circ-0032601	33.86
SMAT hsa-circ-0032601	36.3		SMAT hsa-circ-0032601	36.77		SMAT hsa-circ-0032601
