# Supplementary material for: Bioinformatics analysis and identification of circular RNAs promoting the osteogenic differentiation of human bone marrow mesenchymal stem cells on titanium treated by surface mechanical attrition
Source: PeerJ. 2020 Jul 13;8:e9292. doi: 10.7717/peerj.9292 (PMC7365136; doi:10.7717/peerj.9292)
Supplement: Supplemental Information 18 [file peerj-08-9292-s018.xlsx]

## Sheet: Sheet1
mirnaid	genesymbol
hsa-miR-18b-5p	circ-ABCA3
hsa-miR-24-3p	circ-ADAMTS13
hsa-miR-24-3p	circ-ADAMTS13
hsa-miR-24-3p	circ-ADAMTS13
hsa-miR-5195-3p	circ-ARHGAP32
hsa-miR-5195-3p	circ-ARHGAP32
hsa-miR-145-5p	circ-BRPF3
hsa-miR-145-5p	circ-BRPF3
hsa-miR-6088	circ-CARD8
hsa-miR-6088	circ-CARD8
hsa-miR-6088	circ-CARD8
hsa-miR-6088	circ-CARD8
hsa-miR-6088	circ-CARD8
hsa-miR-6088	circ-CARD8
hsa-miR-6088	circ-CARD8
hsa-miR-5195-3p	circ-CCDC88C
hsa-miR-145-5p	circ-COL4A2
hsa-miR-129-5p	circ-DGKD
hsa-miR-129-5p	circ-DGKD
hsa-miR-24-3p	circ-DIP2C
hsa-miR-24-3p	circ-DIP2C
hsa-miR-129-5p	circ-DYNC1H1
hsa-miR-129-5p	circ-FAT3
hsa-miR-129-5p	circ-FAT3
hsa-miR-5195-3p	circ-FLNA
hsa-miR-5195-3p	circ-FLNA
hsa-miR-5195-3p	circ-FLNA
hsa-miR-5195-3p	circ-GNB5
hsa-miR-5195-3p	circ-GNB5
hsa-let-7b-5p	circ-HERC1
hsa-miR-6088	circ-KMT2A
hsa-miR-6088	circ-KMT2A
hsa-miR-129-5p	circ-LTBP2
hsa-miR-5195-3p	circ-LTBP2
hsa-miR-1224-5p	circ-MCF2L2
hsa-miR-5195-3p	circ-MDN1
hsa-miR-129-5p	circ-MYH9
hsa-miR-5195-3p	circ-NSD1
hsa-miR-5195-3p	circ-NSD1
hsa-miR-1224-5p	circ-PLPPR4
hsa-miR-5195-3p	circ-RAB31
hsa-miR-129-5p	circ-SMARCA2
hsa-miR-129-5p	circ-SMARCA2
hsa-miR-129-5p	circ-SMARCA2
hsa-miR-129-5p	circ-SMARCA2
hsa-miR-1224-5p	circ-SPEG
hsa-miR-24-3p	circ-SYNM
hsa-miR-24-3p	circ-SYNM
hsa-miR-145-5p	circ-TANGO6
hsa-miR-129-5p	circ-TBC1D2B
hsa-miR-129-5p	circ-TBC1D2B
hsa-miR-5195-3p	circ-TBCD
hsa-miR-5195-3p	circ-TBCD
hsa-miR-5195-3p	circ-TRIOBP
hsa-miR-129-5p	circ-VPS13C
hsa-miR-129-5p	circ-VPS13C
hsa-miR-129-5p	circ-VPS13C
hsa-miR-129-5p	circ-VPS13C
hsa-miR-24-3p	DIAPH1
hsa-miR-24-3p	DIAPH1
hsa-miR-24-3p	DIAPH1
hsa-miR-24-3p	DIAPH1
hsa-miR-18b-5p	FGF1
hsa-miR-1224-5p	FGF1
hsa-miR-18b-5p	FGF1
hsa-miR-1224-5p	FGF1
hsa-miR-18b-5p	FGF1
hsa-miR-1224-5p	FGF1
hsa-miR-18b-5p	FGF1
hsa-miR-1224-5p	FGF1
hsa-miR-18b-5p	FGF1
hsa-miR-6088	FGF1
hsa-miR-18b-5p	FGF1
hsa-miR-18b-5p	FGF1
hsa-miR-1224-5p	FGF1
hsa-miR-18b-5p	FGF1
hsa-miR-1224-5p	FGF1
hsa-miR-18b-5p	FGF1
hsa-miR-1224-5p	FGF1
hsa-miR-18b-5p	FGF1
hsa-miR-1224-5p	FGF1
hsa-miR-24-3p	ARHGAP26
hsa-miR-24-3p	ARHGAP26
hsa-miR-18b-5p	NR3C1
hsa-miR-18b-5p	NR3C1
hsa-miR-18b-5p	NR3C1
hsa-miR-18b-5p	NR3C1
hsa-miR-18b-5p	NR3C1
hsa-miR-145-5p	ADAM19
hsa-miR-129-5p	VAMP1
hsa-miR-129-5p	VAMP1
hsa-miR-18b-5p	ETV6
hsa-miR-6088	ETV6
hsa-miR-135a-5p	AEBP2
hsa-miR-135a-5p	AEBP2
hsa-miR-135a-5p	AEBP2
hsa-miR-18b-5p	MESP1
hsa-miR-145-5p	FAM174B
hsa-miR-5195-3p	FAM174B
hsa-miR-5195-3p	FAM174B
hsa-miR-452-5p	CHD2
hsa-miR-135a-5p	CRAMP1
hsa-miR-892c-3p	BZW1
hsa-miR-892c-3p	BZW1
hsa-miR-892c-3p	BZW1
hsa-miR-129-5p	KLF7
hsa-miR-6807-3p	PIKFYVE
hsa-let-7b-5p	ERGIC1
hsa-miR-24-3p	STC2
hsa-miR-452-5p	COL23A1
hsa-miR-452-5p	COL23A1
hsa-let-7b-5p	ZNF879
hsa-miR-892c-3p	CANX
hsa-miR-892c-3p	CANX
hsa-miR-892c-3p	CANX
hsa-let-7b-5p	TRIM41
hsa-let-7b-5p	TRIM41
hsa-miR-135a-5p	SSR1
hsa-miR-135a-5p	SSR1
hsa-miR-129-5p	EPHB1
hsa-miR-5195-3p	SLC25A36
hsa-miR-5195-3p	SLC25A36
hsa-miR-5195-3p	SLC25A36
hsa-miR-5195-3p	SLC25A36
hsa-miR-5195-3p	SPSB4
hsa-miR-24-3p	PLOD2
hsa-miR-18b-5p	PHC3
hsa-miR-18b-5p	PHC3
hsa-let-7b-5p	SKIL
hsa-let-7b-5p	SKIL
hsa-let-7b-5p	SKIL
hsa-let-7b-5p	SKIL
hsa-miR-892c-3p	MAP1LC3B
hsa-miR-5195-3p	ABR
hsa-miR-5195-3p	ABR
hsa-miR-5195-3p	ABR
hsa-miR-145-5p	ABR
hsa-miR-5195-3p	ABR
hsa-miR-145-5p	ABR
hsa-miR-5195-3p	ABR
hsa-miR-145-5p	ABR
hsa-miR-5195-3p	ABR
hsa-miR-24-3p	DHX33
hsa-miR-24-3p	DHX33
hsa-let-7b-5p	PITPNM3
hsa-let-7b-5p	PITPNM3
hsa-miR-145-5p	DLG4
hsa-miR-145-5p	DLG4
hsa-miR-145-5p	DLG4
hsa-miR-145-5p	DLG4
hsa-miR-145-5p	DLG4
hsa-miR-145-5p	DLG4
hsa-miR-892c-3p	MBOAT2
hsa-let-7b-5p	GREB1
hsa-let-7b-5p	GREB1
hsa-let-7b-5p	GREB1
hsa-miR-758-3p	PUM2
hsa-miR-148b-3p	NCOA1
hsa-miR-148b-3p	NCOA1
hsa-miR-148b-3p	NCOA1
hsa-let-7b-5p	ARG2
hsa-miR-6088	VASH1
hsa-miR-145-5p	SPTLC2
hsa-miR-5195-3p	CRTC1
hsa-miR-5195-3p	CRTC1
hsa-miR-145-5p	KIAA0355
hsa-miR-5195-3p	KIAA0355
hsa-miR-145-5p	MBTD1
hsa-miR-758-3p	HLF
hsa-miR-758-3p	HLF
hsa-miR-758-3p	HLF
hsa-miR-148b-3p	NOG
hsa-miR-6088	MSI2
hsa-miR-6088	MSI2
hsa-miR-18b-5p	HSF5
hsa-miR-135a-5p	RPS6KB1
hsa-miR-135a-5p	RPS6KB1
hsa-miR-135a-5p	RPS6KB1
hsa-miR-135a-5p	RPS6KB1
hsa-miR-6807-3p	PPM1D
hsa-let-7b-5p	INTS2
hsa-let-7b-5p	INTS2
hsa-miR-24-3p	LIMD2
hsa-miR-24-3p	LIMD2
hsa-miR-24-3p	LIMD2
hsa-miR-24-3p	LIMD2
hsa-miR-19b-3p	SMARCD2
hsa-miR-19b-3p	SMARCD2
hsa-miR-19b-3p	SMARCD2
hsa-miR-18b-5p	TEX2
hsa-miR-18b-5p	TEX2
hsa-miR-18b-5p	TEX2
hsa-miR-6088	SLC39A11
hsa-miR-6088	SLC39A11
hsa-miR-145-5p	FBXO28
hsa-miR-18b-5p	FBXO28
hsa-miR-145-5p	FBXO28
hsa-miR-18b-5p	FBXO28
hsa-miR-148b-3p	LBR
hsa-let-7b-5p	TRIM67
hsa-let-7b-5p	TRIM67
hsa-let-7b-5p	TRIM67
hsa-miR-135a-5p	CEP170
hsa-miR-135a-5p	CEP170
hsa-miR-135a-5p	CEP170
hsa-miR-5195-3p	ITGB8
hsa-miR-5195-3p	ITGB8
hsa-miR-19b-3p	CCDC126
hsa-let-7b-5p	OSBPL3
hsa-let-7b-5p	OSBPL3
hsa-let-7b-5p	OSBPL3
hsa-let-7b-5p	OSBPL3
hsa-let-7b-5p	PLEKHA8
hsa-let-7b-5p	PLEKHA8
hsa-miR-24-3p	CAMK2B
hsa-miR-24-3p	CAMK2B
hsa-miR-24-3p	CAMK2B
hsa-miR-24-3p	CAMK2B
hsa-miR-24-3p	CAMK2B
hsa-miR-24-3p	CAMK2B
hsa-miR-24-3p	CAMK2B
hsa-miR-24-3p	CAMK2B
hsa-miR-5195-3p	GRB10
hsa-miR-5195-3p	GRB10
hsa-miR-5195-3p	GRB10
hsa-miR-5195-3p	GRB10
hsa-miR-5195-3p	GRB10
hsa-miR-5195-3p	GRB10
hsa-miR-5195-3p	GRB10
hsa-miR-5195-3p	GRB10
hsa-miR-5195-3p	GRB10
hsa-miR-5195-3p	GRB10
hsa-miR-5195-3p	GRB10
hsa-miR-5195-3p	GRB10
hsa-miR-18b-5p	BRWD3
hsa-miR-18b-5p	NXT2
hsa-miR-18b-5p	NXT2
hsa-miR-18b-5p	NXT2
hsa-miR-18b-5p	NXT2
hsa-miR-129-5p	PAK3
hsa-miR-129-5p	PAK3
hsa-miR-129-5p	PAK3
hsa-miR-129-5p	PAK3
hsa-miR-129-5p	PAK3
hsa-miR-129-5p	PAK3
hsa-let-7b-5p	AMOT
hsa-let-7b-5p	AMOT
hsa-miR-145-5p	ZBTB33
hsa-miR-145-5p	ZBTB33
hsa-miR-892c-3p	TMEM255A
hsa-miR-892c-3p	TMEM255A
hsa-miR-892c-3p	TMEM255A
hsa-miR-145-5p	ATP1B4
hsa-miR-145-5p	ATP1B4
hsa-miR-6088	BCORL1
hsa-miR-6088	BCORL1
hsa-let-7b-5p	ELF4
hsa-let-7b-5p	ELF4
hsa-miR-892c-3p	PHF6
hsa-miR-892c-3p	PHF6
hsa-miR-6807-3p	ANO3
hsa-miR-6807-3p	ANO3
hsa-miR-892c-3p	BDNF
hsa-miR-892c-3p	BDNF
hsa-miR-892c-3p	BDNF
hsa-miR-892c-3p	BDNF
hsa-miR-892c-3p	BDNF
hsa-miR-892c-3p	BDNF
hsa-miR-892c-3p	BDNF
hsa-miR-892c-3p	BDNF
hsa-miR-892c-3p	BDNF
hsa-miR-892c-3p	BDNF
hsa-miR-892c-3p	BDNF
hsa-miR-892c-3p	BDNF
hsa-miR-892c-3p	BDNF
hsa-miR-892c-3p	BDNF
hsa-miR-892c-3p	BDNF
hsa-miR-892c-3p	BDNF
hsa-miR-129-5p	PAX6
hsa-miR-129-5p	PAX6
hsa-miR-129-5p	PAX6
hsa-miR-129-5p	PAX6
hsa-miR-129-5p	PAX6
hsa-miR-5195-3p	QSER1
hsa-let-7b-5p	TSPAN18
hsa-let-7b-5p	TSPAN18
hsa-miR-452-5p	PHF21A
hsa-miR-452-5p	PTPRJ
hsa-miR-24-3p	GNE
hsa-miR-24-3p	GNE
hsa-miR-24-3p	GNE
hsa-miR-24-3p	GNE
hsa-miR-24-3p	GNE
hsa-miR-24-3p	GNE
hsa-miR-24-3p	APBA1
hsa-miR-24-3p	APBA1
hsa-miR-145-5p	PCSK5
hsa-miR-6807-3p	SH3PXD2A
hsa-miR-6807-3p	SH3PXD2A
hsa-miR-6807-3p	MXI1
hsa-miR-6807-3p	MXI1
hsa-miR-24-3p	VTI1A
hsa-miR-24-3p	VTI1A
hsa-miR-5195-3p	GFRA1
hsa-miR-5195-3p	GFRA1
hsa-miR-5195-3p	GFRA1
hsa-miR-5195-3p	GFRA1
hsa-miR-5195-3p	GFRA1
hsa-miR-5195-3p	GFRA1
hsa-miR-5195-3p	GFRA1
hsa-miR-5195-3p	GFRA1
hsa-miR-5195-3p	GFRA1
hsa-miR-5195-3p	GFRA1
hsa-miR-19b-3p	CACUL1
hsa-miR-24-3p	FAM45A
hsa-miR-217	SEC23IP
hsa-let-7b-5p	GPR26
hsa-miR-892c-3p	METTL10
hsa-miR-892c-3p	RERE
hsa-miR-6088	TARDBP
hsa-miR-6088	TARDBP
hsa-miR-6088	TARDBP
hsa-miR-148b-3p	CLCN6
hsa-miR-148b-3p	CLCN6
hsa-miR-6088	NPR3
hsa-miR-6088	NPR3
hsa-miR-6088	NPR3
hsa-miR-6088	NPR3
hsa-miR-18b-5p	HMGCS1
hsa-miR-18b-5p	HMGCS1
hsa-miR-217	MIER3
hsa-miR-6807-3p	MIER3
hsa-miR-6807-3p	MIER3
hsa-miR-217	MIER3
hsa-miR-6807-3p	MIER3
hsa-miR-6807-3p	MIER3
hsa-miR-217	MIER3
hsa-miR-6807-3p	MIER3
hsa-miR-6807-3p	MIER3
hsa-miR-148b-3p	PDE4D
hsa-miR-452-5p	PDE4D
hsa-miR-148b-3p	PDE4D
hsa-miR-452-5p	PDE4D
hsa-miR-148b-3p	PDE4D
hsa-miR-452-5p	PDE4D
hsa-miR-148b-3p	PDE4D
hsa-miR-452-5p	PDE4D
hsa-miR-148b-3p	PDE4D
hsa-miR-452-5p	PDE4D
hsa-miR-148b-3p	PDE4D
hsa-miR-452-5p	PDE4D
hsa-miR-148b-3p	PDE4D
hsa-miR-452-5p	PDE4D
hsa-miR-148b-3p	PDE4D
hsa-miR-452-5p	PDE4D
hsa-miR-148b-3p	PDE4D
hsa-miR-452-5p	PDE4D
hsa-miR-135a-5p	TGFBR1
hsa-miR-135a-5p	TGFBR1
hsa-miR-135a-5p	TGFBR1
hsa-miR-6807-3p	FSD1L
hsa-let-7b-5p	SNX30
hsa-miR-19b-3p	SLC31A2
hsa-miR-18b-5p	PHF19
hsa-miR-145-5p	RAB14
hsa-miR-24-3p	NR5A1
hsa-let-7b-5p	PBX3
hsa-miR-19b-3p	TUB
hsa-miR-19b-3p	TUB
hsa-miR-19b-3p	TUB
hsa-miR-452-5p	TEAD1
hsa-miR-24-3p	MMAB
hsa-miR-148b-3p	ATP2A2
hsa-miR-6088	PTPN11
hsa-miR-24-3p	SCARB1
hsa-miR-24-3p	SCARB1
hsa-miR-6807-3p	YWHAG
hsa-miR-5195-3p	SEMA3A
hsa-miR-148b-3p	ADAM22
hsa-miR-148b-3p	ADAM22
hsa-miR-148b-3p	ADAM22
hsa-miR-129-5p	STEAP2
hsa-miR-217	EHMT1
hsa-miR-217	EHMT1
hsa-let-7b-5p	WDR37
hsa-miR-24-3p	KLF6
hsa-miR-24-3p	KLF6
hsa-miR-24-3p	KLF6
hsa-miR-24-3p	KLF6
hsa-miR-135a-5p	NET1
hsa-miR-135a-5p	NET1
hsa-miR-6807-3p	GDI2
hsa-miR-6807-3p	GDI2
hsa-miR-145-5p	STAM
hsa-miR-5195-3p	ARL5B
hsa-miR-135a-5p	GPR158
hsa-miR-135a-5p	GPR158
hsa-miR-6088	WWC3
hsa-miR-6807-3p	WWC3
hsa-miR-129-5p	FRMPD4
hsa-miR-129-5p	FRMPD4
hsa-miR-892c-3p	RPS6KA3
hsa-miR-5195-3p	ETNK1
hsa-miR-6807-3p	KRAS
hsa-miR-6807-3p	KRAS
hsa-miR-145-5p	DENND5B
hsa-miR-5195-3p	DENND5B
hsa-miR-145-5p	DENND5B
hsa-miR-5195-3p	DENND5B
hsa-miR-5195-3p	GXYLT1
hsa-miR-5195-3p	GXYLT1
hsa-miR-6807-3p	YAF2
hsa-miR-6807-3p	YAF2
hsa-miR-6807-3p	YAF2
hsa-miR-758-3p	SLC38A1
hsa-miR-758-3p	SLC38A1
hsa-miR-758-3p	SLC38A1
hsa-miR-758-3p	SLC38A1
hsa-miR-217	SLC38A2
hsa-miR-217	SLC38A2
hsa-miR-145-5p	CSRNP2
hsa-let-7b-5p	TOR1AIP2
hsa-let-7b-5p	TOR1AIP2
hsa-let-7b-5p	TOR1AIP2
hsa-let-7b-5p	TOR1AIP2
hsa-miR-24-3p	NFASC
hsa-miR-24-3p	NFASC
hsa-miR-24-3p	NFASC
hsa-miR-24-3p	NFASC
hsa-miR-24-3p	NFASC
hsa-miR-24-3p	NFASC
hsa-miR-129-5p	ELK4
hsa-miR-129-5p	ELK4
hsa-miR-5195-3p	ELK4
hsa-miR-145-5p	NSUN4
hsa-miR-5195-3p	CACHD1
hsa-miR-19b-3p	TMEM151B
hsa-miR-24-3p	TMEM151B
hsa-miR-6807-3p	RUNX2
hsa-let-7b-5p	SLC25A27
hsa-let-7b-5p	SLC25A27
hsa-miR-892c-3p	TFAP2B
hsa-miR-6807-3p	ICK
hsa-miR-6807-3p	ICK
hsa-miR-19b-3p	COL19A1
hsa-miR-758-3p	BACH2
hsa-miR-758-3p	BACH2
hsa-miR-758-3p	BACH2
hsa-miR-6088	USP45
hsa-miR-6088	USP45
hsa-miR-6807-3p	TACC1
hsa-miR-6807-3p	TACC1
hsa-miR-6807-3p	TACC1
hsa-miR-6807-3p	TACC1
hsa-miR-6807-3p	TACC1
hsa-miR-148b-3p	ST18
hsa-miR-6088	UBXN2B
hsa-miR-24-3p	C8orf46
hsa-miR-24-3p	C8orf46
hsa-miR-145-5p	JPH1
hsa-miR-145-5p	JPH1
hsa-miR-145-5p	JPH1
hsa-miR-145-5p	ZFHX4
hsa-miR-145-5p	ZFHX4
hsa-miR-6807-3p	ACER3
hsa-miR-6807-3p	ACER3
hsa-miR-6807-3p	ACER3
hsa-miR-6807-3p	ACER3
hsa-miR-6088	CREBZF
hsa-miR-6088	CREBZF
hsa-miR-6088	CREBZF
hsa-let-7b-5p	FZD4
hsa-let-7b-5p	FZD4
hsa-miR-6807-3p	TMEM135
hsa-miR-6807-3p	TMEM135
hsa-miR-6807-3p	TMEM135
hsa-miR-217	CUL5
hsa-miR-6807-3p	CUL5
hsa-miR-18b-5p	ZC3H12C
hsa-miR-18b-5p	ZC3H12C
hsa-miR-18b-5p	ZC3H12C
hsa-miR-145-5p	DENND4B
hsa-miR-1224-5p	HCN3
hsa-miR-217	CSGALNACT2
hsa-miR-129-5p	TET1
hsa-miR-145-5p	EIF4EBP2
hsa-miR-145-5p	EIF4EBP2
hsa-miR-19b-3p	ANXA7
hsa-miR-19b-3p	ANXA7
hsa-miR-452-5p	PPP3CB
hsa-miR-135a-5p	KIAA1549
hsa-miR-135a-5p	KIAA1549
hsa-miR-145-5p	UBN2
hsa-miR-24-3p	TMEM178B
hsa-miR-5195-3p	SLITRK4
hsa-miR-148b-3p	FMR1
hsa-miR-148b-3p	FMR1
hsa-miR-148b-3p	FMR1
hsa-miR-148b-3p	FMR1
hsa-let-7b-5p	AFF2
hsa-let-7b-5p	AFF2
hsa-miR-452-5p	HMGB3
hsa-miR-452-5p	HMGB3
hsa-let-7b-5p	ZNF275
hsa-miR-5195-3p	DPY19L4
hsa-let-7b-5p	GDF6
hsa-let-7b-5p	MTDH
hsa-let-7b-5p	MTDH
hsa-miR-6088	SLC30A8
hsa-miR-6088	SLC30A8
hsa-miR-6088	SLC30A8
hsa-miR-6088	SLC30A8
hsa-miR-6088	SLC30A8
hsa-miR-6088	SLC30A8
hsa-miR-6088	SLC30A8
hsa-miR-6088	SLC30A8
hsa-let-7b-5p	FBXO32
hsa-let-7b-5p	FBXO32
hsa-miR-758-3p	TMEM65
hsa-miR-892c-3p	RNF139
hsa-miR-24-3p	ZNF572
hsa-miR-1224-5p	MAPK10
hsa-miR-1224-5p	MAPK10
hsa-miR-1224-5p	MAPK10
hsa-miR-1224-5p	MAPK10
hsa-miR-1224-5p	MAPK10
hsa-miR-1224-5p	MAPK10
hsa-miR-1224-5p	MAPK10
hsa-miR-1224-5p	MAPK10
hsa-miR-1224-5p	MAPK10
hsa-miR-1224-5p	MAPK10
hsa-miR-758-3p	FAM13A
hsa-miR-758-3p	FAM13A
hsa-miR-148b-3p	GRID2
hsa-miR-6807-3p	TET2
hsa-let-7b-5p	ARHGEF38
hsa-miR-1224-5p	SYNPO2
hsa-miR-135a-5p	JADE1
hsa-miR-135a-5p	JADE1
hsa-miR-135a-5p	JADE1
hsa-miR-135a-5p	JADE1
hsa-miR-135a-5p	JADE1
hsa-miR-18b-5p	KCNH7
hsa-miR-135a-5p	SCN2A
hsa-miR-135a-5p	SCN2A
hsa-miR-135a-5p	SCN2A
hsa-miR-452-5p	TLK1
hsa-miR-452-5p	TLK1
hsa-miR-452-5p	TLK1
hsa-miR-129-5p	SP3
hsa-miR-6807-3p	HNRNPA3
hsa-miR-6807-3p	HNRNPA3
hsa-miR-217	HNRNPA3
hsa-miR-6807-3p	HNRNPA3
hsa-miR-6807-3p	HNRNPA3
hsa-miR-129-5p	SESTD1
hsa-miR-1224-5p	SESTD1
hsa-miR-19b-3p	GULP1
hsa-miR-19b-3p	GULP1
hsa-miR-19b-3p	GULP1
hsa-let-7b-5p	ZNF10
hsa-miR-758-3p	XPO4
hsa-miR-6088	FGF9
hsa-miR-24-3p	TNFRSF19
hsa-miR-24-3p	TNFRSF19
hsa-miR-24-3p	TNFRSF19
hsa-miR-129-5p	SLC7A1
hsa-miR-217	UBL3
hsa-miR-217	PDS5B
hsa-miR-217	PDS5B
hsa-miR-135a-5p	DGKH
hsa-miR-135a-5p	DGKH
hsa-miR-135a-5p	DGKH
hsa-miR-135a-5p	DGKH
hsa-miR-135a-5p	DGKH
hsa-miR-145-5p	HTR2A
hsa-miR-145-5p	HTR2A
hsa-miR-19b-3p	KPNA3
hsa-miR-758-3p	UTP14C
hsa-miR-24-3p	GRIP1
hsa-let-7b-5p	CPM
hsa-let-7b-5p	CPM
hsa-let-7b-5p	CPM
hsa-miR-5195-3p	TBC1D15
hsa-miR-5195-3p	TBC1D15
hsa-miR-5195-3p	TBC1D15
hsa-let-7b-5p	FGD6
hsa-let-7b-5p	GNPTAB
hsa-miR-452-5p	IGF1
hsa-miR-892c-3p	IGF1
hsa-miR-452-5p	IGF1
hsa-miR-892c-3p	IGF1
hsa-miR-452-5p	IGF1
hsa-miR-892c-3p	IGF1
hsa-miR-6807-3p	TDG
hsa-miR-6807-3p	TDG
hsa-miR-148b-3p	TMED7
hsa-miR-5195-3p	SEMA6A
hsa-miR-5195-3p	SEMA6A
hsa-miR-5195-3p	SEMA6A
hsa-miR-5195-3p	SEMA6A
hsa-miR-24-3p	LOX
hsa-miR-24-3p	SNCAIP
hsa-miR-24-3p	SNCAIP
hsa-miR-6088	CSNK1G3
hsa-miR-6088	CSNK1G3
hsa-miR-6088	CSNK1G3
hsa-let-7b-5p	FNIP1
hsa-let-7b-5p	FNIP1
hsa-let-7b-5p	FNIP1
hsa-let-7b-5p	FNIP1
hsa-let-7b-5p	SOWAHA
hsa-miR-24-3p	REEP2
hsa-miR-24-3p	REEP2
hsa-miR-129-5p	ZMAT2
hsa-miR-452-5p	FUBP1
hsa-miR-892c-3p	FUBP1
hsa-miR-145-5p	PTGFR
hsa-miR-145-5p	PTGFR
hsa-miR-892c-3p	ZNF644
hsa-miR-892c-3p	ZNF644
hsa-miR-892c-3p	ZNF644
hsa-miR-892c-3p	ZNF644
hsa-miR-19b-3p	FAM69A
hsa-miR-19b-3p	FAM69A
hsa-miR-19b-3p	FAM69A
hsa-miR-19b-3p	FAM69A
hsa-miR-5195-3p	DPH5
hsa-miR-452-5p	SYPL2
hsa-let-7b-5p	CYB561D1
hsa-let-7b-5p	CYB561D1
hsa-miR-24-3p	CYB561D1
hsa-miR-24-3p	CYB561D1
hsa-let-7b-5p	CYB561D1
hsa-let-7b-5p	CYB561D1
hsa-miR-24-3p	CYB561D1
hsa-miR-24-3p	CYB561D1
hsa-let-7b-5p	CYB561D1
hsa-let-7b-5p	CYB561D1
hsa-miR-24-3p	CYB561D1
hsa-miR-24-3p	CYB561D1
hsa-let-7b-5p	CYB561D1
hsa-let-7b-5p	CYB561D1
hsa-miR-24-3p	CYB561D1
hsa-miR-24-3p	CYB561D1
hsa-let-7b-5p	CYB561D1
hsa-let-7b-5p	CYB561D1
hsa-miR-24-3p	CYB561D1
hsa-miR-24-3p	CYB561D1
hsa-miR-6088	AHCYL1
hsa-miR-6088	AHCYL1
hsa-miR-6088	AHCYL1
hsa-miR-6088	AHCYL1
hsa-miR-6088	AHCYL1
hsa-miR-6088	AHCYL1
hsa-miR-5195-3p	PAFAH1B2
hsa-let-7b-5p	SCN4B
hsa-let-7b-5p	SCN4B
hsa-miR-148b-3p	KMT2A
hsa-miR-148b-3p	KMT2A
hsa-miR-24-3p	GRAMD1B
hsa-miR-24-3p	GRAMD1B
hsa-miR-24-3p	GRAMD1B
hsa-miR-24-3p	GRAMD1B
hsa-miR-24-3p	GRAMD1B
hsa-miR-135a-5p	ACVR1B
hsa-miR-145-5p	ACVR1B
hsa-miR-135a-5p	ACVR1B
hsa-miR-145-5p	ACVR1B
hsa-miR-135a-5p	ACVR1B
hsa-miR-145-5p	ACVR1B
hsa-miR-135a-5p	SP1
hsa-miR-135a-5p	SP1
hsa-miR-135a-5p	SP1
hsa-miR-135a-5p	SP1
hsa-miR-758-3p	CBX5
hsa-miR-758-3p	CBX5
hsa-miR-758-3p	CBX5
hsa-miR-758-3p	CBX5
hsa-miR-758-3p	CBX5
hsa-miR-758-3p	CBX5
hsa-let-7b-5p	RBMS2
hsa-let-7b-5p	RBMS2
hsa-miR-129-5p	INHBC
hsa-miR-5195-3p	SRGAP1
hsa-miR-452-5p	GPLD1
hsa-let-7b-5p	ZNF322
hsa-let-7b-5p	ZNF322
hsa-let-7b-5p	ZNF322
hsa-let-7b-5p	ZNF322
hsa-miR-129-5p	KPNA6
hsa-let-7b-5p	ZNF362
hsa-miR-148b-3p	SMIM12
hsa-miR-148b-3p	SMIM12
hsa-miR-148b-3p	SMIM12
hsa-miR-148b-3p	SMIM12
hsa-miR-148b-3p	SMIM12
hsa-miR-148b-3p	AGO4
hsa-miR-145-5p	MTF1
hsa-miR-148b-3p	MTF1
hsa-miR-18b-5p	MTF1
hsa-miR-5195-3p	MTF1
hsa-miR-24-3p	CITED4
hsa-miR-5195-3p	FBXL3
hsa-miR-5195-3p	SLITRK6
hsa-miR-135a-5p	RAP2A
hsa-miR-145-5p	DOCK9
hsa-miR-145-5p	DOCK9
hsa-miR-145-5p	DOCK9
hsa-miR-5195-3p	DOCK9
hsa-miR-5195-3p	POTEM
hsa-miR-452-5p	STAT5A
hsa-miR-452-5p	STAT5A
hsa-miR-6088	DCAKD
hsa-miR-6088	DCAKD
hsa-miR-6088	DCAKD
hsa-miR-6088	DCAKD
hsa-miR-6088	DCAKD
hsa-miR-24-3p	ACBD4
hsa-miR-24-3p	ACBD4
hsa-miR-24-3p	ACBD4
hsa-miR-217	WNT3
hsa-miR-24-3p	SP6
hsa-miR-24-3p	SP6
hsa-miR-24-3p	SP6
hsa-miR-24-3p	SP6
hsa-miR-24-3p	SP6
hsa-miR-24-3p	SP6
hsa-miR-18b-5p	UBE2Z
hsa-miR-148b-3p	KAT7
hsa-miR-148b-3p	KAT7
hsa-miR-148b-3p	KAT7
hsa-miR-148b-3p	KAT7
hsa-miR-148b-3p	KAT7
hsa-miR-135a-5p	ZKSCAN1
hsa-miR-452-5p	ZKSCAN1
hsa-miR-892c-3p	ZKSCAN1
hsa-miR-135a-5p	ZKSCAN1
hsa-miR-452-5p	ZKSCAN1
hsa-miR-892c-3p	ZKSCAN1
hsa-miR-135a-5p	ZKSCAN1
hsa-miR-452-5p	ZKSCAN1
hsa-miR-892c-3p	ZKSCAN1
hsa-miR-6088	SERPINE1
hsa-miR-24-3p	COL26A1
hsa-miR-24-3p	COL26A1
hsa-miR-19b-3p	MDFIC
hsa-miR-19b-3p	MDFIC
hsa-miR-758-3p	ZBTB7A
hsa-miR-758-3p	ZBTB7A
hsa-miR-129-5p	DLK1
hsa-miR-129-5p	DLK1
hsa-let-7b-5p	C15orf41
hsa-let-7b-5p	C15orf41
hsa-let-7b-5p	C15orf41
hsa-miR-758-3p	MEIS2
hsa-miR-758-3p	MEIS2
hsa-miR-758-3p	MEIS2
hsa-miR-758-3p	MEIS2
hsa-miR-758-3p	MEIS2
hsa-miR-758-3p	MEIS2
hsa-miR-148b-3p	INO80
hsa-miR-24-3p	PER1
hsa-let-7b-5p	GAS7
hsa-miR-24-3p	GAS7
hsa-miR-24-3p	GAS7
hsa-let-7b-5p	GAS7
hsa-miR-24-3p	GAS7
hsa-miR-24-3p	GAS7
hsa-let-7b-5p	GAS7
hsa-miR-24-3p	GAS7
hsa-miR-24-3p	GAS7
hsa-let-7b-5p	GAS7
hsa-miR-24-3p	GAS7
hsa-miR-24-3p	GAS7
hsa-let-7b-5p	GAS7
hsa-miR-24-3p	GAS7
hsa-miR-24-3p	GAS7
hsa-let-7b-5p	GAS7
hsa-miR-24-3p	GAS7
hsa-miR-24-3p	GAS7
hsa-let-7b-5p	ULK2
hsa-miR-1224-5p	NUFIP2
hsa-miR-145-5p	KLHL18
hsa-miR-148b-3p	CCDC71
hsa-let-7b-5p	AMT
hsa-let-7b-5p	AMT
hsa-miR-1224-5p	NOVA1
hsa-miR-1224-5p	NOVA1
hsa-miR-1224-5p	NOVA1
hsa-miR-758-3p	STRN3
hsa-miR-758-3p	STRN3
hsa-miR-217	BRMS1L
hsa-miR-5195-3p	GPR137C
hsa-miR-24-3p	RAP1A
hsa-miR-129-5p	HIPK1
hsa-miR-129-5p	HIPK1
hsa-let-7b-5p	NGF
hsa-miR-5195-3p	SNX27
hsa-miR-19b-3p	TXK
hsa-miR-148b-3p	DCUN1D4
hsa-miR-148b-3p	DCUN1D4
hsa-miR-148b-3p	DCUN1D4
hsa-miR-5195-3p	USP46
hsa-miR-5195-3p	USP46
hsa-miR-19b-3p	KIAA1211
hsa-miR-19b-3p	KIAA1211
hsa-miR-19b-3p	KIAA1211
hsa-miR-892c-3p	UBA6
hsa-let-7b-5p	RUFY3
hsa-miR-135a-5p	MOB1B
hsa-miR-135a-5p	MOB1B
hsa-miR-6807-3p	COX18
hsa-miR-6807-3p	COX18
hsa-miR-6807-3p	COX18
hsa-miR-5195-3p	CNOT6L
hsa-miR-129-5p	LIN54
hsa-miR-1224-5p	MAPK10
hsa-miR-1224-5p	MAPK10
hsa-miR-1224-5p	MAPK10
hsa-miR-1224-5p	MAPK10
hsa-miR-1224-5p	MAPK10
hsa-miR-1224-5p	MAPK10
hsa-miR-1224-5p	MAPK10
hsa-miR-145-5p	RFX3
hsa-let-7b-5p	PLPP6
hsa-miR-892c-3p	AK3
hsa-miR-892c-3p	AK3
hsa-miR-892c-3p	AK3
hsa-miR-892c-3p	AK3
hsa-miR-452-5p	RANBP6
hsa-miR-452-5p	RANBP6
hsa-let-7b-5p	UHRF2
hsa-let-7b-5p	UHRF2
hsa-miR-19b-3p	BNC2
hsa-miR-19b-3p	BNC2
hsa-miR-148b-3p	ELAVL2
hsa-miR-452-5p	ELAVL2
hsa-miR-148b-3p	ELAVL2
hsa-miR-452-5p	ELAVL2
hsa-miR-148b-3p	ELAVL2
hsa-miR-452-5p	ELAVL2
hsa-miR-148b-3p	ELAVL2
hsa-miR-452-5p	ELAVL2
hsa-miR-148b-3p	ELAVL2
hsa-miR-452-5p	ELAVL2
hsa-miR-148b-3p	ITGA11
hsa-miR-148b-3p	ITGA11
hsa-miR-148b-3p	ITGA11
hsa-miR-5195-3p	CORO2B
hsa-miR-5195-3p	CORO2B
hsa-miR-5195-3p	CORO2B
hsa-miR-129-5p	THSD4
hsa-miR-129-5p	THSD4
hsa-miR-129-5p	THSD4
hsa-miR-129-5p	THSD4
hsa-miR-24-3p	SCAMP5
hsa-miR-24-3p	SCAMP5
hsa-miR-129-5p	KIAA1024
hsa-miR-6088	AKAP13
hsa-miR-6088	AKAP13
hsa-miR-6088	AKAP13
hsa-miR-148b-3p	PNPLA6
hsa-miR-148b-3p	PNPLA6
hsa-miR-148b-3p	PNPLA6
hsa-miR-148b-3p	PNPLA6
hsa-miR-148b-3p	PNPLA6
hsa-miR-148b-3p	DOCK6
hsa-miR-148b-3p	DOCK6
hsa-miR-24-3p	RAB8A
hsa-miR-24-3p	SFXN5
hsa-miR-24-3p	SFXN5
hsa-miR-24-3p	SFXN5
hsa-miR-19b-3p	TET3
hsa-miR-758-3p	TET3
hsa-miR-19b-3p	TET3
hsa-miR-758-3p	TET3
hsa-miR-217	SLC4A5
hsa-miR-6088	RMND5A
hsa-miR-758-3p	CNNM4
hsa-miR-24-3p	MGAT4A
hsa-miR-24-3p	MGAT4A
hsa-miR-6088	CHST10
hsa-miR-6807-3p	DNAJC5
hsa-miR-148b-3p	SYNJ1
hsa-miR-148b-3p	SYNJ1
hsa-miR-148b-3p	SYNJ1
hsa-miR-148b-3p	SYNJ1
hsa-miR-148b-3p	SYNJ1
hsa-miR-19b-3p	ITSN1
hsa-miR-1224-5p	ITSN1
hsa-miR-18b-5p	SIM2
hsa-miR-452-5p	DYRK1A
hsa-miR-452-5p	DYRK1A
hsa-miR-452-5p	DYRK1A
hsa-miR-452-5p	DYRK1A
hsa-let-7b-5p	TMPRSS2
hsa-let-7b-5p	TMPRSS2
hsa-miR-5195-3p	HIC2
hsa-miR-5195-3p	HIC2
hsa-miR-6807-3p	TTC28
hsa-miR-6807-3p	TTC28
hsa-miR-129-5p	USP9X
hsa-miR-892c-3p	GPR173
hsa-miR-892c-3p	GPR173
hsa-miR-6088	DLG3
hsa-miR-6088	DLG3
hsa-miR-24-3p	CHIC1
hsa-miR-24-3p	CHIC1
hsa-miR-1224-5p	CHIC1
hsa-miR-24-3p	CHIC1
hsa-miR-24-3p	CHIC1
hsa-miR-1224-5p	CHIC1
hsa-miR-6088	SLC16A2
hsa-miR-217	RLIM
hsa-miR-145-5p	RLIM
hsa-miR-145-5p	RLIM
hsa-miR-5195-3p	RLIM
hsa-miR-5195-3p	RLIM
hsa-miR-5195-3p	RLIM
hsa-miR-6807-3p	RLIM
hsa-miR-217	RLIM
hsa-miR-145-5p	RLIM
hsa-miR-145-5p	RLIM
hsa-miR-5195-3p	RLIM
hsa-miR-5195-3p	RLIM
hsa-miR-5195-3p	RLIM
hsa-miR-6807-3p	RLIM
hsa-miR-19b-3p	VPS35
hsa-miR-145-5p	ZNF423
hsa-miR-145-5p	ZNF423
hsa-miR-145-5p	PAPD5
hsa-miR-145-5p	PAPD5
hsa-let-7b-5p	NKD1
hsa-miR-148b-3p	CHD9
hsa-miR-148b-3p	CHD9
hsa-miR-148b-3p	CHD9
hsa-miR-1224-5p	OGFOD1
hsa-miR-129-5p	BEAN1
hsa-miR-129-5p	BEAN1
hsa-miR-217	HOMER1
hsa-miR-217	HOMER1
hsa-miR-217	HOMER1
hsa-miR-6807-3p	TMEM167A
hsa-miR-892c-3p	MEF2C
hsa-miR-892c-3p	MEF2C
hsa-miR-892c-3p	MEF2C
hsa-miR-892c-3p	MEF2C
hsa-miR-892c-3p	MEF2C
hsa-miR-892c-3p	MEF2C
hsa-miR-892c-3p	MEF2C
hsa-miR-892c-3p	MEF2C
hsa-miR-892c-3p	MEF2C
hsa-miR-892c-3p	MEF2C
hsa-miR-892c-3p	MEF2C
hsa-miR-892c-3p	MEF2C
hsa-miR-892c-3p	MEF2C
hsa-miR-892c-3p	MEF2C
hsa-miR-148b-3p	LYSMD3
hsa-miR-148b-3p	LYSMD3
hsa-miR-148b-3p	ARRDC3
hsa-miR-452-5p	PPIP5K2
hsa-miR-452-5p	PPIP5K2
hsa-miR-452-5p	PPIP5K2
hsa-miR-217	DCP2
hsa-miR-217	DCP2
hsa-miR-217	DCP2
hsa-miR-217	DCP2
hsa-miR-24-3p	WHSC1
hsa-miR-148b-3p	KIAA0232
hsa-miR-148b-3p	KIAA0232
hsa-miR-148b-3p	KIAA0232
hsa-miR-148b-3p	KIAA0232
hsa-miR-145-5p	TBC1D14
hsa-miR-6807-3p	ATP8A1
hsa-miR-6807-3p	ATP8A1
hsa-miR-24-3p	IFFO2
hsa-miR-24-3p	IFFO2
hsa-miR-129-5p	ALPL
hsa-miR-129-5p	ALPL
hsa-miR-129-5p	ALPL
hsa-miR-129-5p	ALPL
hsa-miR-1224-5p	WNT4
hsa-miR-1224-5p	LUZP1
hsa-miR-1224-5p	LUZP1
hsa-miR-6088	ASAP3
hsa-miR-6088	ASAP3
hsa-miR-19b-3p	RUNX3
hsa-miR-19b-3p	RUNX3
hsa-miR-24-3p	WDTC1
hsa-miR-24-3p	WDTC1
hsa-miR-24-3p	WDTC1
hsa-let-7b-5p	XKR8
hsa-miR-5195-3p	EYA3
hsa-miR-145-5p	EYA3
hsa-miR-5195-3p	EYA3
hsa-miR-148b-3p	EYA3
hsa-miR-5195-3p	EYA3
hsa-miR-148b-3p	SESN2
hsa-miR-148b-3p	CPD
hsa-miR-6088	CPD
hsa-miR-6088	CPD
hsa-miR-892c-3p	RAB11FIP4
hsa-miR-145-5p	RAB11FIP4
hsa-miR-892c-3p	RAB11FIP4
hsa-miR-217	CDK5R1
hsa-miR-24-3p	AP2B1
hsa-miR-24-3p	AP2B1
hsa-miR-452-5p	STAT5A
hsa-miR-892c-3p	STAT5A
hsa-miR-892c-3p	STAT5A
hsa-miR-452-5p	STAT5A
hsa-miR-892c-3p	STAT5A
hsa-miR-892c-3p	STAT5A
hsa-miR-5195-3p	ANGPT2
hsa-miR-452-5p	XKR6
hsa-miR-129-5p	PSD3
hsa-miR-129-5p	PSD3
hsa-miR-18b-5p	PSD3
hsa-miR-18b-5p	PSD3
hsa-miR-6088	PSD3
hsa-miR-129-5p	PSD3
hsa-miR-129-5p	PSD3
hsa-miR-18b-5p	PSD3
hsa-miR-18b-5p	PSD3
hsa-miR-6088	PSD3
hsa-miR-129-5p	PSD3
hsa-miR-129-5p	PSD3
hsa-miR-18b-5p	PSD3
hsa-miR-18b-5p	PSD3
hsa-miR-6088	PSD3
hsa-miR-6088	PSD3
hsa-miR-24-3p	NEFM
hsa-miR-24-3p	NEFM
hsa-let-7b-5p	FZD3
hsa-let-7b-5p	FZD3
hsa-miR-135a-5p	HMBOX1
hsa-miR-135a-5p	HMBOX1
hsa-miR-18b-5p	HMBOX1
hsa-miR-135a-5p	HMBOX1
hsa-miR-135a-5p	HMBOX1
hsa-miR-129-5p	GLYR1
hsa-miR-18b-5p	XYLT1
hsa-miR-5195-3p	ITPRIPL2
hsa-let-7b-5p	EEF2K
hsa-let-7b-5p	EEF2K
hsa-miR-145-5p	USP31
hsa-miR-5195-3p	USP31
hsa-miR-19b-3p	CBFB
hsa-miR-5195-3p	CBFB
hsa-miR-6088	CBFB
hsa-miR-19b-3p	CBFB
hsa-miR-5195-3p	CBFB
hsa-miR-6088	CBFB
hsa-miR-1224-5p	SLC9A5
hsa-miR-24-3p	RANBP10
hsa-miR-24-3p	RANBP10
hsa-miR-24-3p	RANBP10
hsa-miR-24-3p	RANBP10
hsa-miR-24-3p	RANBP10
hsa-miR-24-3p	RANBP10
hsa-miR-5195-3p	AARS
hsa-miR-145-5p	CRISPLD2
hsa-miR-5195-3p	CRISPLD2
hsa-miR-5195-3p	TAGLN2
hsa-miR-5195-3p	TAGLN2
hsa-miR-129-5p	PBX1
hsa-miR-129-5p	PBX1
hsa-miR-6807-3p	ATP1B1
hsa-let-7b-5p	FASLG
hsa-miR-24-3p	FASLG
hsa-miR-135a-5p	RASAL2
hsa-miR-135a-5p	RASAL2
hsa-miR-24-3p	FAM20B
hsa-miR-6088	ABL2
hsa-miR-6088	ABL2
hsa-miR-24-3p	NIPSNAP1
hsa-miR-18b-5p	LIF
hsa-let-7b-5p	PLA2G3
hsa-let-7b-5p	LIMK2
hsa-let-7b-5p	LIMK2
hsa-miR-24-3p	CCDC134
hsa-miR-24-3p	CCDC134
hsa-miR-6807-3p	PSMF1
hsa-miR-6807-3p	PSMF1
hsa-miR-6807-3p	PSMF1
hsa-miR-6807-3p	PSMF1
hsa-miR-6807-3p	PSMF1
hsa-miR-6807-3p	PSMF1
hsa-miR-5195-3p	SIRPA
hsa-miR-5195-3p	SIRPA
hsa-miR-5195-3p	SIRPA
hsa-miR-5195-3p	SIRPA
hsa-miR-19b-3p	GPCPD1
hsa-miR-145-5p	TM9SF4
hsa-miR-5195-3p	TM9SF4
hsa-miR-145-5p	TM9SF4
hsa-miR-5195-3p	TM9SF4
hsa-let-7b-5p	NOL4L
hsa-let-7b-5p	NOL4L
hsa-miR-129-5p	MAPRE1
hsa-miR-892c-3p	SLC7A11
hsa-miR-135a-5p	RAB33B
hsa-miR-129-5p	NR3C2
hsa-miR-129-5p	NR3C2
hsa-miR-129-5p	NR3C2
hsa-miR-129-5p	NR3C2
hsa-miR-129-5p	NR3C2
hsa-miR-5195-3p	TRIM2
hsa-miR-5195-3p	TRIM2
hsa-miR-145-5p	CLCN3
hsa-miR-5195-3p	CLCN3
hsa-miR-5195-3p	CLCN3
hsa-miR-145-5p	CLCN3
hsa-miR-5195-3p	CLCN3
hsa-miR-5195-3p	CLCN3
hsa-miR-145-5p	CLCN3
hsa-miR-5195-3p	CLCN3
hsa-miR-5195-3p	CLCN3
hsa-miR-145-5p	CLCN3
hsa-miR-5195-3p	CLCN3
hsa-let-7b-5p	CASP3
hsa-let-7b-5p	CASP3
hsa-miR-5195-3p	SNX15
hsa-miR-5195-3p	SNX15
hsa-let-7b-5p	DPP3
hsa-let-7b-5p	DPP3
hsa-let-7b-5p	DPP3
hsa-miR-129-5p	KDM2A
hsa-miR-129-5p	KDM2A
hsa-miR-129-5p	KDM2A
hsa-miR-452-5p	PGM2L1
hsa-miR-892c-3p	PGM2L1
hsa-miR-129-5p	UBE2O
hsa-miR-145-5p	ACTG1
hsa-miR-5195-3p	ACTG1
hsa-miR-145-5p	ACTG1
hsa-miR-5195-3p	ARHGAP28
hsa-miR-5195-3p	ARHGAP28
hsa-miR-19b-3p	MTCL1
hsa-miR-19b-3p	MTCL1
hsa-miR-148b-3p	ESR1
hsa-miR-148b-3p	ESR1
hsa-miR-148b-3p	ESR1
hsa-miR-148b-3p	ESR1
hsa-miR-145-5p	TULP4
hsa-miR-5195-3p	TULP4
hsa-miR-145-5p	TULP4
hsa-miR-5195-3p	TULP4
hsa-miR-5195-3p	TULP4
hsa-miR-1224-5p	IGF2R
hsa-miR-19b-3p	RPS6KA2
hsa-miR-19b-3p	RPS6KA2
hsa-miR-19b-3p	RPS6KA2
hsa-miR-19b-3p	RPS6KA2
hsa-miR-135a-5p	C6orf120
hsa-miR-758-3p	C6orf120
hsa-miR-148b-3p	CYTH3
hsa-miR-19b-3p	PHF14
hsa-miR-24-3p	ARPC4-TTLL3
hsa-miR-217	ATG7
hsa-miR-217	ATG7
hsa-miR-217	ATG7
hsa-miR-129-5p	NR2C2
hsa-miR-129-5p	NR2C2
hsa-miR-129-5p	NR2C2
hsa-miR-24-3p	PLCL2
hsa-miR-24-3p	PLCL2
hsa-miR-6088	STAC
hsa-miR-6088	STAC
hsa-miR-6088	EPM2AIP1
hsa-miR-18b-5p	CTDSPL
hsa-miR-18b-5p	CTDSPL
hsa-miR-129-5p	ZNF106
hsa-miR-129-5p	ZNF106
hsa-miR-129-5p	ZNF106
hsa-miR-129-5p	CTDSPL2
hsa-miR-129-5p	CTDSPL2
hsa-miR-145-5p	BLOC1S6
hsa-miR-6807-3p	MYEF2
hsa-miR-6807-3p	MYEF2
hsa-miR-6807-3p	MYEF2
hsa-miR-6807-3p	MYEF2
hsa-miR-148b-3p	LYSMD2
hsa-miR-148b-3p	LYSMD2
hsa-miR-148b-3p	LYSMD2
hsa-let-7b-5p	TMOD2
hsa-miR-452-5p	TMOD2
hsa-let-7b-5p	TMOD2
hsa-miR-452-5p	TMOD2
hsa-miR-18b-5p	NEDD4
hsa-miR-18b-5p	NEDD4
hsa-miR-18b-5p	NEDD4
hsa-miR-18b-5p	NEDD4
hsa-miR-18b-5p	NEDD4
hsa-let-7b-5p	CGNL1
hsa-let-7b-5p	CGNL1
hsa-miR-129-5p	FAM63B
hsa-miR-129-5p	FAM63B
hsa-miR-145-5p	TLN2
hsa-miR-5195-3p	TLN2
hsa-miR-129-5p	ZNF609
hsa-miR-129-5p	ZNF609
hsa-miR-5195-3p	RBPMS2
hsa-miR-6088	SIDT1
hsa-miR-6088	SIDT1
hsa-miR-24-3p	USF3
hsa-miR-5195-3p	NAA50
hsa-miR-5195-3p	NAA50
hsa-miR-5195-3p	NAA50
hsa-miR-5195-3p	NAA50
hsa-miR-5195-3p	NAA50
hsa-miR-6807-3p	ATP6V1A
hsa-miR-24-3p	ZBTB20
hsa-miR-24-3p	ZBTB20
hsa-miR-24-3p	ZBTB20
hsa-miR-24-3p	ZBTB20
hsa-miR-24-3p	ZBTB20
hsa-miR-24-3p	ZBTB20
hsa-miR-24-3p	ZBTB20
hsa-miR-24-3p	ZBTB20
hsa-miR-24-3p	ZBTB20
hsa-miR-24-3p	ZBTB20
hsa-miR-24-3p	ZBTB20
hsa-miR-24-3p	ZBTB20
hsa-miR-217	RABL3
hsa-miR-217	RABL3
hsa-let-7b-5p	CD86
hsa-let-7b-5p	CD86
hsa-let-7b-5p	CD86
hsa-let-7b-5p	CD86
hsa-let-7b-5p	CD86
hsa-miR-19b-3p	SEC22A
hsa-miR-452-5p	ZNF148
hsa-miR-24-3p	ZXDC
hsa-miR-19b-3p	MEMO1
hsa-miR-5195-3p	PRKD3
hsa-miR-217	SOS1
hsa-miR-6807-3p	SOS1
hsa-miR-135a-5p	SLC8A1
hsa-miR-6807-3p	AAK1
hsa-miR-148b-3p	MXD1
hsa-miR-892c-3p	MXD1
hsa-miR-148b-3p	MXD1
hsa-miR-892c-3p	MXD1
hsa-miR-24-3p	ADD2
hsa-miR-24-3p	ADD2
hsa-miR-24-3p	ADD2
hsa-miR-18b-5p	CDK19
hsa-miR-18b-5p	CDK19
hsa-miR-19b-3p	SLC35F1
hsa-miR-892c-3p	NCOA7
hsa-miR-892c-3p	NCOA7
hsa-miR-892c-3p	NCOA7
hsa-miR-892c-3p	NCOA7
hsa-miR-145-5p	TBPL1
hsa-miR-145-5p	TBPL1
hsa-miR-5195-3p	PHACTR2
hsa-miR-5195-3p	PHACTR2
hsa-miR-5195-3p	PHACTR2
hsa-miR-5195-3p	PHACTR2
hsa-miR-6088	PCMT1
hsa-miR-6088	PCMT1
hsa-miR-6088	PCMT1
hsa-miR-6088	PCMT1
hsa-miR-148b-3p	B4GALT6
hsa-miR-148b-3p	B4GALT6
hsa-miR-135a-5p	TRAPPC8
hsa-miR-18b-5p	TRAPPC8
hsa-miR-18b-5p	TRAPPC8
hsa-miR-148b-3p	C18orf25
hsa-miR-148b-3p	C18orf25
hsa-miR-24-3p	RNF165
hsa-miR-24-3p	RNF165
hsa-miR-148b-3p	SMAD2
hsa-miR-148b-3p	SMAD2
hsa-miR-148b-3p	SMAD2
hsa-miR-5195-3p	SMAD2
hsa-miR-5195-3p	SMAD2
hsa-miR-5195-3p	SMAD2
hsa-miR-217	ST8SIA3
hsa-miR-135a-5p	CACNA1D
hsa-miR-5195-3p	CACNA1D
hsa-miR-135a-5p	CACNA1D
hsa-miR-5195-3p	CACNA1D
hsa-miR-135a-5p	CACNA1D
hsa-miR-5195-3p	CACNA1D
hsa-miR-452-5p	ROBO2
hsa-miR-452-5p	ROBO2
hsa-miR-148b-3p	ROBO1
hsa-miR-148b-3p	ROBO1
hsa-miR-148b-3p	ROBO1
hsa-let-7b-5p	CADM2
hsa-let-7b-5p	IMPG2
hsa-miR-145-5p	NXPE3
hsa-miR-5195-3p	NXPE3
hsa-miR-145-5p	NXPE3
hsa-miR-129-5p	SLC25A25
hsa-miR-145-5p	SLC25A25
hsa-miR-145-5p	SLC25A25
hsa-miR-129-5p	SLC25A25
hsa-miR-145-5p	SLC25A25
hsa-miR-145-5p	SLC25A25
hsa-miR-129-5p	SLC25A25
hsa-miR-145-5p	SLC25A25
hsa-miR-129-5p	SLC25A25
hsa-miR-145-5p	SLC25A25
hsa-miR-145-5p	SLC25A25
hsa-miR-145-5p	SLC25A25
hsa-miR-5195-3p	EPB41L5
hsa-miR-5195-3p	EPB41L5
hsa-let-7b-5p	AMER3
hsa-let-7b-5p	AMER3
hsa-miR-24-3p	FAM168B
hsa-miR-24-3p	FAM168B
hsa-miR-135a-5p	SRSF3
hsa-miR-18b-5p	DAAM2
hsa-miR-18b-5p	DAAM2
hsa-miR-18b-5p	DAAM2
hsa-miR-1224-5p	MED20
hsa-miR-1224-5p	MED20
hsa-miR-6807-3p	RBM39
hsa-miR-18b-5p	EPB41L1
hsa-miR-18b-5p	EPB41L1
hsa-miR-18b-5p	EPB41L1
hsa-miR-18b-5p	EPB41L1
hsa-miR-18b-5p	EPB41L1
hsa-miR-18b-5p	EPB41L1
hsa-miR-18b-5p	STK4
hsa-miR-18b-5p	STK4
hsa-miR-148b-3p	B4GALT5
hsa-miR-135a-5p	ADNP
hsa-miR-135a-5p	ADNP
hsa-miR-135a-5p	ADNP
hsa-miR-135a-5p	ADNP
hsa-miR-758-3p	BMP7
hsa-miR-6088	VAPB
hsa-miR-6088	VAPB
hsa-miR-217	LCOR
hsa-miR-217	LCOR
hsa-miR-217	LCOR
hsa-miR-6807-3p	LCOR
hsa-miR-135a-5p	ENTPD7
hsa-miR-24-3p	WNT8B
hsa-let-7b-5p	HIF1AN
hsa-miR-6088	CTNND1
hsa-miR-6088	CTNND1
hsa-miR-6088	CTNND1
hsa-miR-6088	CTNND1
hsa-miR-6088	CTNND1
hsa-miR-6088	CTNND1
hsa-miR-6088	CTNND1
hsa-miR-6088	CTNND1
hsa-miR-6088	CTNND1
hsa-miR-6088	CTNND1
hsa-miR-6088	CTNND1
hsa-miR-6088	CTNND1
hsa-miR-6088	CTNND1
hsa-miR-6088	CTNND1
hsa-miR-6088	CTNND1
hsa-miR-6088	CTNND1
hsa-miR-6088	CTNND1
hsa-miR-6088	CTNND1
hsa-miR-6088	CTNND1
hsa-miR-6088	CTNND1
hsa-miR-6088	CTNND1
hsa-miR-6088	CTNND1
hsa-miR-6088	CTNND1
hsa-miR-6088	CTNND1
hsa-miR-6088	CTNND1
hsa-miR-6088	CTNND1
hsa-miR-6088	CTNND1
hsa-miR-6088	CTNND1
hsa-miR-6088	CTNND1
hsa-miR-6088	CTNND1
hsa-miR-6088	CTNND1
hsa-miR-6088	CTNND1
hsa-miR-6088	CTNND1
hsa-miR-6088	CTNND1
hsa-miR-6088	CTNND1
hsa-miR-6088	CTNND1
hsa-miR-6088	CTNND1
hsa-miR-6088	CTNND1
hsa-miR-6088	CTNND1
hsa-miR-6088	CTNND1
hsa-miR-6088	CTNND1
hsa-miR-6088	CTNND1
hsa-miR-6088	CTNND1
hsa-miR-6088	CTNND1
hsa-miR-6088	CTNND1
hsa-miR-6088	CTNND1
hsa-miR-6088	CTNND1
hsa-miR-6088	CTNND1
hsa-miR-6088	CTNND1
hsa-miR-6088	CTNND1
hsa-miR-6088	CTNND1
hsa-miR-6088	CTNND1
hsa-miR-6088	CTNND1
hsa-miR-6088	CTNND1
hsa-miR-6088	CTNND1
hsa-miR-6088	CTNND1
hsa-miR-6088	CTNND1
hsa-miR-6088	CTNND1
hsa-miR-6088	CTNND1
hsa-miR-6088	CTNND1
hsa-miR-6088	CTNND1
hsa-miR-6088	CTNND1
hsa-miR-6088	CTNND1
hsa-miR-135a-5p	VPS37C
hsa-miR-24-3p	DAGLA
hsa-miR-145-5p	DAGLA
hsa-miR-5195-3p	MYRF
hsa-miR-24-3p	STX5
hsa-miR-24-3p	STX5
hsa-miR-24-3p	STX5
hsa-miR-6088	FNDC3B
hsa-miR-6088	FNDC3B
hsa-let-7b-5p	ABCC5
hsa-let-7b-5p	ABCC5
hsa-let-7b-5p	ABCC5
hsa-let-7b-5p	CHRD
hsa-let-7b-5p	CHRD
hsa-let-7b-5p	LIPH
hsa-miR-5195-3p	SENP2
hsa-miR-24-3p	RUBCN
hsa-miR-24-3p	RUBCN
hsa-miR-135a-5p	CPLX1
